# Supplementary material for: Prevalence of inappropriate antibiotic doses among pediatric patients of inpatient, outpatient, and emergency care units in Bangladesh: A cross-sectional study
Source: PLOS Glob Public Health. 2024 Sep 10;4(9):e0003657. doi: 10.1371/journal.pgph.0003657 (PMC11386430; doi:10.1371/journal.pgph.0003657)
Supplement: S1 Data — This dataset was used for statistical analysis. (XLSX) [file pgph.0003657.s006.xlsx]

## Sheet: Sheet1
Patientno	Patient_type	Sex	Age_category	Weightkg	Wgt_Cat	Num_of_Antibiotics	Clinical complications	Antibiotic1	Dose_level_Ant_1	Frequencyofantibiotic1	Regimenofantibiotic1	CommentonFrequencyofantibiotic1	Antibioric2	Dose_level_Ant_2	Frequencyofantibiotic2	Regimenofantibiotic2	CommentonFrequencyofantibiotic2
1	Indoor	Male	Term Neonatal	2	<10 Kg	2	Pneumonia	Inj. Meropenem	Normal	8	3 or less days	Standard	Inj. Amikacin	Underdose	24	4 to 6 days	Standard
2	Indoor	Female	Term Neonatal	2	<10 Kg	2	Breathlessness, Sore throat	Inj. Ampicillin	Normal	12	3 or less days	Standard	Inj. Gentamicin	Underdose	24	3 or less days	Standard
3	Indoor	Female	Infancy	8	<10 Kg	1	Greeenish stool, muscoild stool, cough free Nasopharyngitis	Syp. Ciprofloxacin	Normal	12	7 or more days	Standard
4	Indoor	Male	Middle childhood	40	>19 kg	1	Ulcer in oral cavity	Tab.Azithromycin	Overdose	24	7 or more days	Standard
5	Indoor	Female	Middle childhood	20	>19 kg	1	Fever for 9 D	Syp. Cefuroxime+Clavulanic acid	Normal	12	7 or more days	Less frequent
6	Indoor	Female	Infancy	9	<10 Kg	1	Vomiting for 3D	Drop. Erythromycin	Underdose	8	4 to 6 days	More frequent
7	Indoor	Male	Early childhood	11	10-19 kg	1	Vomiting, abdomen pain, low grade fever	Syp. Cefixime	Overdose	12	7 or more days	Standard
8	Indoor	Male	Term Neonatal	3	<10 Kg	1	Sore throat	Inj. Ampicillin	Normal	24	3 or less days	Less frequent
9	Indoor	Female	Early childhood	11	10-19 kg	1	Fever for 6 D	Syp. Amoxicillin	Underdose	8	7 or more days	Standard
10	Indoor	Male	Term Neonatal	3	<10 Kg	1	Nasopharyngitis, nasal congestion	Inj. Cefaclor	Normal	6	7 or more days	More frequent
11	Indoor	Male	Infancy	8	<10 Kg	1	Coughing, nasal obstruction	Syp. Cefuroxime	Underdose	12	7 or more days	Less frequent
12	Indoor	Male	Infancy	3	<10 Kg	1	Coughing, nasal obstruction	Syp. Cefuroxime	Normal	12	7 or more days	Less frequent
13	Indoor	Female	Infancy	4	<10 Kg	1	Cough, difficulty in feeding, nasal blockage	Syp. Cephradine	Normal	8	7 or more days	Standard
14	Indoor	Female	Term Neonatal	3	<10 Kg	2	Difficulty in breathing	Inj. Ampicillin	Normal	12	4 to 6 days	Standard	Inj. Gentamicin	Overdose	24	3 or less days	Standard
15	Indoor	Female	Infancy	5	<10 Kg	1	Bronchiolitis	Syp. Azithromycin	Normal	24	4 to 6 days	Standard
16	Indoor	Male	Infancy	4	<10 Kg	1	Abdominal fullness	Sol. Levofloxacin	Normal	6	7 or more days	Standard
17	Indoor	Male	Middle childhood	14	10-19 kg	1	Pneumonia	Inj. Ceftriaxone	Normal	24	3 or less days	Standard
18	Indoor	Male	Term Neonatal	2	<10 Kg	2	Sore throat	Inj. Ampicillin	Normal	12	3 or less days	Standard	Inj. Gentamicin	Normal	24	3 or less days	Standard
19	Indoor	Male	Term Neonatal	3	<10 Kg	2	Meningitis, peritonitis	Inj. Meropenem	Normal	8	7 or more days	Standard	Inj. Amikacin	Underdose	24	7 or more days	Standard
20	Indoor	Female	Term Neonatal	2	<10 Kg	1	Cystic fibrosis, meningitis	Inj. Ceftazidime	Normal	12	3 or less days	Less frequent
21	Indoor	Female	Term Neonatal	3	<10 Kg	1	Pneumonia	Inj. Ceftazidime	Normal	12	4 to 6 days	Less frequent
22	Indoor	Male	Term Neonatal	1	<10 Kg	2	Sore throat	Inj. Gentamicin	Overdose	24	3 or less days	Standard	Inj.Ampicillin	Underdose	24	3 or less days	Standard
23	Indoor	Female	Term Neonatal	4	<10 Kg	1	Sore throat after birth	Inj. Ceftazidime	Normal	12	3 or less days	Less frequent
24	Indoor	Male	Term Neonatal	3	<10 Kg	1	Fever	Inj. Ceftriaxone	Normal	12	3 or less days	Standard
25	Indoor	Female	Infancy	3	<10 Kg	1	Bluish colorization of lip & feets after feed, crying screaming	Inj. Ceftriaxone	Normal	24	3 or less days	Standard
26	Indoor	Male	Toddler	11	10-19 kg	1	Childhood asthma	Inj. Ceftriaxone	Normal	24	4 to 6 days	Standard
27	Indoor	Female	Term Neonatal	3	<10 Kg	1	Sore throat	Inj. Ceftazidime	Normal	12	3 or less days	Less frequent
28	Indoor	Male	Term Neonatal	4	<10 Kg	1	Sore throat	Inj. Ceftazidime	Normal	12	3 or less days	Less frequent
29	Indoor	Female	Term Neonatal	2	<10 Kg	2	Meconium aspiration, Sore throat	Inj. Meropenem	Underdose	8	3 or less days	Standard	Inj. Amikacin	Underdose	12	3 or less days	More frequent
30	Indoor	Male	Term Neonatal	2	<10 Kg	2	Low birth wieght, preterm born, breathlesness	Inj. Ceftazidime	Normal	12	3 or less days	Less frequent	Inj. Amikacin	Normal	12	3 or less days	Standard
31	Indoor	Male	Term Neonatal	2	<10 Kg	1	Sore throat	Inj. Ceftazidime	Normal	12	3 or less days	Standard
32	Indoor	Female	Term Neonatal	3	<10 Kg	1	Fever, breathlessness	Inj. Ceftriaxone	Normal	12	3 or less days	Standard
33	Indoor	Female	Term Neonatal	2	<10 Kg	2	Premature delievery of baby	Inj. Ceftazidime	Normal	12	3 or less days	Less frequent	Inj. Amikacin	Underdose	24	3 or less days	Standard
34	Indoor	Male	Term Neonatal	2	<10 Kg	1	Sore throat, breathlessness	Inj. Ceftazidime	Normal	12	3 or less days	Less frequent
35	Indoor	Female	Term Neonatal	1	<10 Kg	2	Meconium aspiration, Sore throat	Inj. Meropenem	Normal	24	4 to 6 days	Less frequent	Inj. Amikacin	Underdose	24	4 to 6 days	Standard
36	Indoor	Male	Term Neonatal	4	<10 Kg	1	Sore throat	Inj. Ceftazidime	Normal	12	3 or less days	Less frequent
37	Indoor	Female	Term Neonatal	2	<10 Kg	2	Sore throat, poor feeding & week	Inj. Ceftazidime	Normal	12	3 or less days	Less frequent	Inj. Amikacin	Underdose	12	3 or less days	More frequent
38	Indoor	Male	Term Neonatal	3	<10 Kg	2	Sore throat	Inj. Ceftazidime	Normal	12	3 or less days	Less frequent	Inj. Amikacin	Underdose	12	3 or less days	More frequent
39	Indoor	Male	Term Neonatal	3	<10 Kg	1	Sore throat	Inj. Ceftazidime	Normal	12	3 or less days	Less frequent
40	Indoor	Male	Term Neonatal	4	<10 Kg	1	Sore throat	Inj. Ceftazidime	Normal	12	3 or less days	Less frequent
41	Indoor	Female	Term Neonatal	3	<10 Kg	2	Pneumonia	Inj. Meropenem	Overdose	8	3 or less days	Standard	Inj.Amikacin	Overdose	12	3 or less days	More frequent
42	Indoor	Male	Infancy	5	<10 Kg	1	Encephalitis	Inj.Ceftriaxone	Normal	24	4 to 6 days	Standard
43	Indoor	Female	Infancy	4	<10 Kg	1	Pneumonia	Inj. Meropenem	Overdose	24	4 to 6 days	Less frequent
44	Indoor	Female	Term Neonatal	4	<10 Kg	2	Pneumonia	Inj. Ceftazidime	Normal	12	7 or more days	Less frequent	Inj.Amikacin	Underdose	12	3 or less days	More frequent
45	Indoor	Male	Middle childhood	25	>19 kg	2	Pain on Rt ilise fossa for one day & vometing	Inj. Ceftriaxone	Underdose	12	7 or more days	Standard	Inj.Metronidazol	Normal	24	7 or more days	Standard
46	Indoor	Male	Early childhood	12	10-19 kg	2	Pneumonia	Inj. Ceftriaxone	Underdose	12	4 to 6 days	Standard	Inj.Flucloxacillin	Normal	24	4 to 6 days	Standard
47	Indoor	Female	Middle childhood	15	10-19 kg	2	Pneumonia	Inj. Ceftriaxone	Normal	12	7 or more days	Standard	Inj.Metronidazol	Overdose	24	7 or more days	Standard
48	Indoor	Female	Term Neonatal	4	<10 Kg	2	Sore throat	Inj. Ceftazidime	Normal	12	4 to 6 days	Less frequent	Inj. Amikacin	Underdose	12	4 to 6 days	More frequent
49	Indoor	Female	Infancy	4	<10 Kg	1	Pneumonia neonatal sepsis	Inj. Meropenam	Underdose	8	3 or less days	Standard
50	Indoor	Male	Middle childhood	22	>19 kg	1	OM of 4th MT of left toe	Syp. Cefixime	Overdose	12	4 to 6 days	Standard
51	Indoor	Male	Middle childhood	12	10-19 kg	2	Injury to Lt hand	Cap. Cefixime	Overdose	12	4 to 6 days	Standard	Cap.Flucloxacillin	Overdose	6	4 to 6 days	Standard
52	Indoor	Female	Term Neonatal	2	<10 Kg	2	Low birth wieght	Inj. Ceftazidime	Underdose	12	4 to 6 days	Less frequent	Inj. Amikacin	Underdose	12	4 to 6 days	More frequent
53	Indoor	Female	Term Neonatal	3	<10 Kg	1	Pre term LBW sore throat	Inj. Ceftazidime	Underdose	12	4 to 6 days	Less frequent
54	Indoor	Female	Term Neonatal	3	<10 Kg	2	Pneumonia	Inj. Ceftazidime	Overdose	12	7 or more days	Less frequent	Inj. Amikacin	Underdose	12	7 or more days	More frequent
55	Indoor	Female	Term Neonatal	3	<10 Kg	2	Pneumonia	Inj. Ceftazidime	Normal	12	7 or more days	Less frequent	Inj. Amikacin	Underdose	12	7 or more days	More frequent
56	Indoor	Female	Middle childhood	22	>19 kg	2	Pneumonia	Inj. Ceftriaxone	Underdose	24	7 or more days	Standard	Inj.Gentamicin	Normal	12	3 or less days	Standard
57	Indoor	Female	Early childhood	10	<10 Kg	2	Pneumonia	Inj. Ceftriaxone	Normal	12	4 to 6 days	Standard	Inj.Metronidazol	Normal	24	3 or less days	Standard
58	Indoor	Male	Middle childhood	12	10-19 kg	2	Pneumonia	Inj. Ceftriaxone	Overdose	12	4 to 6 days	Standard	Inj.Flucloxacillin	Overdose	24	4 to 6 days	Standard
59	Indoor	Male	Middle childhood	15	10-19 kg	2	Pneumonia	Inj. Ceftriaxone	Normal	12	7 or more days	Standard	Inj.Metronidazol	Normal	24	7 or more days	Standard
60	Indoor	Female	Early childhood	10	<10 Kg	1	Acute watery diarrhoea	Syp. Cefixime	Overdose	12	3 or less days	Standard
61	Indoor	Female	Early childhood	10	<10 Kg	1	Dehydration	Syp. Cefixime	Overdose	12	3 or less days	Standard
62	Indoor	Male	Toddler	11	10-19 kg	1	Bronchopneumonia	Syp. Cefixime	Normal	12	3 or less days	Standard
63	Indoor	Male	Toddler	10	<10 Kg	2	Bronchopneumonia	Syp. Cefixime	Overdose	12	4 to 6 days	Standard	Syp.Flucloxacillin	Overdose	6	4 to 6 days	Standard
64	Indoor	Male	Toddler	9	<10 Kg	1	Tarpen oil ingestion	Inj. Amoxicillin	Overdose	8	3 or less days	More frequent
65	Indoor	Male	Term Neonatal	3	<10 Kg	1	Pneumonia	Syp. Cephradine	Normal	12	4 to 6 days	Standard
66	Indoor	Male	Term Neonatal	3	<10 Kg	2	Pneumonia	Inj. Ampcillin	Normal	12	4 to 6 days	Standard	Inj.Gentamicin	Normal	24	4 to 6 days	Standard
67	Indoor	Female	Term Neonatal	2	<10 Kg	2	Low birth wieght & pneumonia	Inj. Ampicillin	Normal	12	4 to 6 days	Standard	Inj.Gentamicin	Normal	24	4 to 6 days	Standard
68	Indoor	Male	Term Neonatal	2	<10 Kg	2	Meconium ingestion	Inj. Ampcillin	Normal	12	4 to 6 days	Standard	Inj.Gentamicin	Normal	24	4 to 6 days	Standard
69	Indoor	Male	Term Neonatal	3	<10 Kg	2	Sore throat &meconium ingetion	Inj. Ampcillin	Normal	12	4 to 6 days	Standard	Inj.Gentamicin	Overdose	24	4 to 6 days	Standard
70	Indoor	Female	Term Neonatal	3	<10 Kg	2	Pneumonia	Inj. Meropenam	Overdose	8	4 to 6 days	Standard	Inj. Amikacin	Underdose	12	4 to 6 days	More frequent
71	Indoor	Male	Term Neonatal	3	<10 Kg	2	Sore throat	Inj. Ampcillin	Normal	12	4 to 6 days	Standard	Inj.Gentamicin	Overdose	24	4 to 6 days	Standard
72	Indoor	Female	Term Neonatal	3	<10 Kg	2	Birth Injury	Inj. Ceftazidime	Normal	12	7 or more days	Less frequent	Inj.Amikacin	Underdose	12	7 or more days	More frequent
73	Indoor	Male	Adolescence	35	>19 kg	1	Typhoid fever	Inj. Ceftriaxone	Normal	12	7 or more days	Standard
74	Indoor	Female	Term Neonatal	3	<10 Kg	2	Pneumonia	Inj. Amikacin	Underdose	12	4 to 6 days	More frequent	Inj.ceftazidime	Normal	12	4 to 6 days	Less frequent
75	Indoor	Male	Term Neonatal	2	<10 Kg	2	Low birth wieght	Inj. Ceftazidime	Normal	12	4 to 6 days	Less frequent	Inj.Amikacin	Underdose	24	4 to 6 days	Standard
76	Indoor	Male	Term Neonatal	3	<10 Kg	1	Sore throat	Inj. Meropenam	Normal	8	4 to 6 days	Standard
77	Indoor	Male	Middle childhood	20	>19 kg	1	Puffines of face, accute glomerulonephritis​	Tab. Penicillin	Normal	6	7 or more days	Standard
78	Indoor	Male	Term Neonatal	1	<10 Kg	2	Meconium aspiration	Inj. Meropenem	Normal	24	4 to 6 days	Less frequent	Inj. Amikacin	Underdose	24	4 to 6 days	Standard
79	Indoor	Male	Adolescence	35	>19 kg	1	Typhoid fever	Inj. Ceftriaxone	Normal	12	7 or more days	Standard
80	Indoor	Male	Term Neonatal	4	<10 Kg	2	Sore throat	Inj. Ceftazidime	Normal	12	4 to 6 days	Less frequent	Inj. Amikacin	Underdose	12	4 to 6 days	Standard
81	Indoor	Male	Term Neonatal	2	<10 Kg	2	Sore throat	Inj. Ceftazidime	Underdose	12	4 to 6 days	Standard	Inj. Amikacin	Underdose	24	4 to 6 days	Standard
82	Indoor	Male	Term Neonatal	3	<10 Kg	2	Pneumonia	Inj. Ceftazidime	Underdose	12	7 or more days	Standard	Inj. Amikacin	Overdose	12	7 or more days	More frequent
83	Indoor	Male	Middle childhood	20	>19 kg	1	Puffines of face, accute glomerulonephritis​	Tab. Penicillin	Normal	6	7 or more days	Standard
84	Indoor	Female	Term Neonatal	2	<10 Kg	2	Meconium ingestion	Inj. Ampcillin	Normal	12	4 to 6 days	Standard	Inj.Gentamicin	Normal	24	4 to 6 days	Standard
85	Indoor	Male	Early childhood	10	<10 Kg	2	Pneumonia	Inj. Ceftriaxone	Overdose	12	4 to 6 days	Standard	Inj.Metronidazol	Normal	24	3 or less days	Standard
86	Indoor	Female	Middle childhood	15	10-19 kg	1	Puffiness​ of face, Accute glomerulonephritis​, Scantlymicturation	Tab. Penicillin	Normal	6	7 or more days	Standard
87	Indoor	Female	Middle childhood	17	10-19 kg	1	Puffiness​ of face, Accute glomerulonephritis​, Scantlymicturation	Tab. Penicillin	Normal	6	7 or more days	Standard
88	Indoor	Male	Early childhood	10	<10 Kg	1	Meningitis	Inj. Ceftriaxon	Normal	24	7 or more days	Standard
89	Indoor	Female	Term Neonatal	3	<10 Kg	2	Neonatal seticemia	Inj. Ceftazidime	Normal	12	7 or more days	Less frequent	Inj.Ampicillin	Normal	12	7 or more days	Standard
90	Indoor	Male	Early childhood	10	<10 Kg	1	Diarrhoea	Syp. Azithromycin	Overdose	24	3 or less days	Standard
91	Indoor	Male	Toddler	6	<10 Kg	1	Diarrhoea	Syp. Azithromycin	Overdose	24	3 or less days	Standard
92	Indoor	Female	Early childhood	9	<10 Kg	1	Meningitis	Inj. Ceftriaxon	Overdose	24	7 or more days	Standard
93	Indoor	Male	Term Neonatal	3	<10 Kg	2	Neonatal seticemia	Inj. Ceftazidime	Normal	12	7 or more days	Standard	Inj.Ampicillin	Normal	12	7 or more days	Standard
94	Indoor	Male	Infancy	3	<10 Kg	2	Neonatal seticemia	Inj. Ceftazidime	Normal	12	7 or more days	Standard	Inj.Ampicillin	Normal	12	7 or more days	Standard
95	Indoor	Female	Term Neonatal	3	<10 Kg	2	Neonatal seticemia	Inj. Ceftazidime	Normal	12	7 or more days	Standard	Inj.Ampicillin	Normal	12	7 or more days	Standard
96	Indoor	Male	Infancy	4	<10 Kg	2	Neonatal seticemia	Inj. Ceftazidime	Normal	12	7 or more days	Standard	Inj.Ampicillin	Normal	12	7 or more days	Standard
97	Indoor	Male	Toddler	7	<10 Kg	1	Meningitis	Inj. Ceftriaxon	Normal	24	7 or more days	Standard
98	Indoor	Male	Early childhood	10	<10 Kg	1	Diarrhoea	Syp. Azithromycin	Normal	24	3 or less days	Standard
99	Indoor	Female	Toddler	5	<10 Kg	1	Diarrhoea	Syp. Azithromycin	Normal	24	3 or less days	Standard
100	Indoor	Female	Toddler	8	<10 Kg	1	Diarrhoea	Syp. Azithromycin	Normal	24	3 or less days	Standard
101	Indoor	Male	Early childhood	10	<10 Kg	1	Diarrhoea	Syp. Azithromycin	Normal	24	3 or less days	Standard
102	Outdoor	Female	Middle childhood	20	>19 kg	1	Fever	Susp. Cefuroxime	Underdose	12	7 or more days	Less frequent
103	Outdoor	Male	Early childhood	13	10-19 kg	1	Cough	Syp. Azihromycin	Overdose	24	7 or more days	Less frequent
104	Outdoor	Male	Middle childhood	24	>19 kg	1	Abdominal pain, Constipation (Relative), fever	Susp. Ciprofloxacin	Overdose	12	7 or more days	Standard
105	Outdoor	Male	Middle childhood	20	>19 kg	1	fever	Tab. Cefuroxime	Underdose	12	7 or more days	Less frequent
106	Outdoor	Female	Adolescence	36	>19 kg	1	Allergic prolem, Asthma	Tab. Cefixime	Underdose	24	7 or more days	Less frequent
107	Outdoor	Female	Early childhood	7	<10 Kg	2	Nasopharyngitis, fever, burning sensation	Susp. Cefixime	Overdose	12		Standard	Susp. Fluclxacillin	Overdose	6		Standard
108	Outdoor	Female	Early childhood	16	10-19 kg	1	Allergic problem, typhoid fever	Susp. Azithromycin	Overdose	24	7 or more days	Less frequent
109	Outdoor	Female	Infancy	9	<10 Kg	1	Respiratory tract infection, allergy, fever	Susp. Clarithromycin	Underdose	24	7 or more days	Less frequent
110	Outdoor	Female	Adolescence	30	>19 kg	1	Nasopharyngitis, fever, burning sensation, gastritis	Cap. Cefixime	Normal	12	4 to 6 days	Standard
111	Outdoor	Male	Infancy	5	<10 Kg	1	tonsillitis, pain	Susp. Azithromycin	Overdose	24	7 or more days	Less frequent
112	Outdoor	Female	Middle childhood	26	>19 kg	1	otitis media, allergy	Susp. Cefixime	Underdose	12	7 or more days	Standard
113	Outdoor	Male	Middle childhood	22	>19 kg	1	Asthma, Nasopharyngitis	Susp. Cefixime	Overdose	12	7 or more days	Standard
114	Outdoor	Female	Toddler	12	10-19 kg	1	Pneumonia	Susp. Cefixime	Overdose	12	7 or more days	Standard
115	Outdoor	Male	Adolescence	32	>19 kg	1	tonsillitis, Nasopharyngitis	Cap. Flucoxacillin	Overdose	8	7 or more days	Less frequent
116	Outdoor	Female	Middle childhood	20	>19 kg	1	Fever for 5 days	Susp. Amoxicilin	Overdose	8	7 or more days	Standard
117	Outdoor	Female	Middle childhood	19	10-19 kg	1	Vomiting for 2 times, loose stool, Nasopharyngitis	Susp. Azithromycin	Overdose	24	3 or less days	Less frequent
118	Outdoor	Male	Infancy	9	<10 Kg	1	Cough for 15 days, fever	Susp. Azithromycin	Overdose	24	7 or more days	Less frequent
119	Outdoor	Male	Adolescence	9	<10 Kg	1	Fever, worm infection	Susp. Amoxicilin	Overdose	8	7 or more days	Standard
120	Outdoor	Female	Infancy	5	<10 Kg	1	Vomiting, Nasopharyngitis, cough	Drop. Cefaclor	Normal	8	7 or more days	Standard
121	Outdoor	Male	Early childhood	14	10-19 kg	1	Fever, cough	Susp. Cefixime	Overdose	12	7 or more days	Standard
122	Outdoor	Male	Toddler	10	<10 Kg	1	Fungal infection, sneezing	Drop. Erythromycin	Normal	6	4 to 6 days	Standard
123	Outdoor	Male	Infancy	6	<10 Kg	1	Pneumonia, Nasopharyngitis, flatulence	Drop. Erythromycin	Overdose	8	7 or more days	More frequent
124	Outdoor	Male	Adolescence	32	>19 kg	1	Nasopharyngitis & cough, anemia, sneezing, vomiting	Susp. Azithromycin	Underdose	24	4 to 6 days	Less frequent
125	Outdoor	Female	Toddler	10	<10 Kg	1	Nasopharyngitis & cough, sneezing, fever	Susp. Cefixime	Overdose	12	7 or more days	Standard
126	Outdoor	Male	Middle childhood	20	>19 kg	1	Fever, weakness	Susp. Cefuroxime	Underdose	12	7 or more days	Less frequent
127	Outdoor	Female	Infancy	8	<10 Kg	1	Cough & Cool, mucoid stool	Susp. Ciprofloxacin	Overdose	12	7 or more days	Standard
128	Outdoor	Male	Toddler	8	<10 Kg	1	Fever, mucoid stool, cough,vomiting	Susp. Azithromycin	Normal	24	4 to 6 days	Standard
129	Outdoor	Female	Early childhood	12	10-19 kg	1	Fever, oral sore, skin lesion	Syp. Flucoxacillin	Normal	6	7 or more days	Standard
130	Outdoor	Female	Middle childhood	25	>19 kg	1	Ulcer in oral cavity	Tab. Azithromycin	Overdose	24	7 or more days	Less frequent
131	Outdoor	Male	Infancy	10	10-19 kg	1	Fever, Nasopharyngitis	Susp. Azithromycin	Underdose	24	4 to 6 days	Standard
132	Outdoor	Female	Infancy	7	<10 Kg	1	Cough, nasal blockage	Susp. Cefixime	Overdose	12	7 or more days	Standard
133	Outdoor	Female	Infancy	9	<10 Kg	1	Vomiting for 3 days	Drop. Erythromycin	Overdose	8	7 or more days	More frequent
134	Outdoor	Male	Early childhood	11	10-19 kg	1	Vomiting, Nasopharyngitis, cough, fever, dehydration	Susp. Cefixime	Overdose	12	7 or more days	Standard
135	Outdoor	Male	Toddler	9	<10 Kg	1	Nasopharyngitis, weakness	Susp. Cefaclor	Underdose	24	7 or more days	Less frequent
136	Outdoor	Male	Infancy	8	<10 Kg	1	Fever, Nasopharyngitis	Susp. Cefixime	Overdose	12	7 or more days	Standard
137	Outdoor	Female	Toddler	10	<10 Kg	1	Allergy, allergic conjunctivities	Susp. Azithromycin	Overdose	24	7 or more days	Less frequent
138	Outdoor	Female	Infancy	8	<10 Kg	1	Allergy, Nasopharyngitis, cough	Drop. Erythromycin	Overdose	8	7 or more days	More frequent
139	Outdoor	Female	Toddler	10	<10 Kg	1	Nasopharyngitis	Susp. Amoxicilin	Underdose	8	7 or more days	Standard
140	Outdoor	Female	Infancy	8	<10 Kg	1	Fever, Nasopharyngitis	Susp. Cefixime	Overdose	12	7 or more days	Standard
141	Outdoor	Female	Early childhood	9	<10 Kg	1	Fever, diarrhea	Susp. Erythromycin	Overdose	8	7 or more days	More frequent
142	Outdoor	Male	Early childhood	11	10-19 kg	1	Fever, weakness	Susp. Cefuroxime	Underdose	12	4 to 6 days	Standard
143	Outdoor	Female	Toddler	11	10-19 kg	1	Fever, Nasopharyngitis	Susp. Cefixime	Overdose	12	7 or more days	Standard
144	Outdoor	Female	Early childhood	18	10-19 kg	1	Lack of appetite, Nasopharyngitis, cough	Susp. Clarithromycin	Underdose	12	7 or more days	Standard
145	Outdoor	Female	Toddler	11	10-19 kg	1	Pneumonia	Inj. Meropenem	Underdose	24	3 or less days	Less frequent
146	Outdoor	Female	Early childhood	15	10-19 kg	1	Impetigo	Susp. Phenoxymethyl penicilin	Overdose	12	7 or more days	Standard
147	Outdoor	Male	Infancy	9	<10 Kg	1	Anorexia, vomiting, cough	Susp. Cefuroxime	Underdose	12	7 or more days	Less frequent
148	Outdoor	Male	Early childhood	13	10-19 kg	1	Fever, Nasopharyngitis	Susp. Azithromycin	Overdose	24	4 to 6 days	Less frequent
149	Outdoor	Male	Toddler	10	10-19 kg	1	Cough	Susp. Cefuroxime	Underdose	12	7 or more days	Less frequent
150	Outdoor	Male	Early childhood	12	10-19 kg	1	Fever	Susp. Cefixime	Overdose	12	7 or more days	Standard
151	Outdoor	Male	Infancy	7	<10 Kg	1	Cough, nasal blockage	Susp. Azithromycin	Overdose	24	7 or more days	Less frequent
152	Outdoor	Male	Early childhood	10	10-19 kg	1	Nasopharyngitis & cough, fever	Susp. Cefixime	Overdose	24	7 or more days	Less frequent
153	Outdoor	Male	Early childhood	14	10-19 kg	1	Cough & Nasopharyngitis	Susp. Clarithromycin	Underdose	12	7 or more days	Standard
154	Outdoor	Male	Infancy	9	<10 Kg	1	Cough & Nasopharyngitis, fever	Susp. Cefaclor	Overdose	8	7 or more days	Standard
155	Outdoor	Male	Infancy	7	<10 Kg	1	fever 4 days	Susp. Ciprofloxacin	Overdose	12	7 or more days	Standard
156	Outdoor	Male	Infancy	11	10-19 kg	1	cough and	Susp. Cefixime	Overdose	12	7 or more days	Standard
157	Outdoor	Male	Infancy	9	<10 Kg	1	oral ulceration, vomiting, cough	Susp. Cefuroxime	Underdose	12	7 or more days	Less frequent
158	Outdoor	Female	Infancy	6	<10 Kg	1	fever for 3 days, Nasopharyngitis, cough	Susp. Cefixime	Overdose	12	7 or more days	Standard
159	Outdoor	Female	Early childhood	11	10-19 kg	1	fever for 5 days	Susp. Amoxicillin	Underdose	8	7 or more days	Standard
160	Outdoor	Female	Toddler	9	<10 Kg	1	cough, Nasopharyngitis, fever	Susp. Amoxicillin	Normal	8	7 or more days	Standard
161	Outdoor	Male	Early childhood	16	10-19 kg	1	itching of whole body, cough	Syp. Erythromycin	Underdose	8	7 or more days	Standard
162	Outdoor	Male	Early childhood	11	10-19 kg	1	fever for 4 days, cough	Susp. Cefixime	Overdose	12	7 or more days	Standard
163	Outdoor	Female	Middle childhood	19	>19 kg	1	vomiting for 8 time since	Syp. Ciprofloxacin	Overdose	8	3 or less days	More frequent
164	Outdoor	Female	Early childhood	19	>19 kg	1	fever for 4 days, cough	Syp. Azithromycin	Overdose	24	7 or more days	Less frequent
165	Outdoor	Male	Infancy	8	<10 Kg	1	fever for 1 days	Susp. Amoxicillin	Normal	8	7 or more days	Standard
166	Outdoor	Male	Adolescence	30	>19 kg	1	movable lump in the right breast with pain for 5 days	Cap. Flucloxacillin	Overdose	6	7 or more days	Standard
167	Outdoor	Female	Infancy	9	<10 Kg	1	fever, cough, Nasopharyngitis	Syp. Azithromycin	Overdose	24	7 or more days	Less frequent
168	Outdoor	Female	Infancy	5	<10 Kg	1	cough & Nasopharyngitis, loose stool, bronchiolities	Syp. Azithromycin	Underdose	24	4 to 6 days	Less frequent
169	Outdoor	Female	Term Neonatal	3	<10 Kg	1	difficulty in breathing	Inj. Ampicillin	Underdose	24		Less frequent
170	Outdoor	Male	Toddler	12	10-19 kg	2	fever 5 days, cough, Nasopharyngitis	Syp. Flucoxacillin	Overdose	8	7 or more days	Less frequent	Syp. Cefixime	Overdose	12	7 or more days	Standard
171	Outdoor	Male	Infancy	8	<10 Kg	1	cough& Nasopharyngitis	Syp. Flucoxacillin	Overdose	8	7 or more days	Less frequent
172	Outdoor	Male	Infancy	6	<10 Kg	1	cough for 5 day	Syp. Cephradine	Normal	8	7 or more days	Standard
173	Outdoor	Female	Early childhood	14	10-19 kg	1	fever, cough	Syp. Cefixime	Overdose	12	7 or more days	Standard
174	Outdoor	Male	Toddler	7	<10 Kg	1	fever 5 days, cough, Nasopharyngitis	Inj. Ceftriaxone	Normal	12	4 to 6 days	Standard
175	Outdoor	Female	Term Neonatal	4	<10 Kg	2	watery discharge right eye	E/D Moxifloxacin	Normal	12	7 or more days	Standard	E/Oint. Torbamycin	Underdose	24	7 or more days	Standard
176	Outdoor	Male	Infancy	10	10-19 kg	1	Fever, Nasopharyngitis	Susp. Azithromycin	Underdose	24	4 to 6 days	Less frequent
177	Outdoor	Male	Infancy	4	<10 Kg	1	fever for 3 days	Drop. Cefaclor	Overdose	8	7 or more days	Standard
178	Outdoor	Female	Infancy	7	<10 Kg	1	Cough, nasal blockage	Susp. Cefixime	Overdose	12	7 or more days	Standard
179	Outdoor	Female	Infancy	9	<10 Kg	1	Vomiting for 3 days	Drop. Erythromycin	Normal	8	7 or more days	Standard
180	Outdoor	Female	Early childhood	11	10-19 kg	1	Vomiting, fever	Susp. Cefixime	Overdose	12	7 or more days	Standard
181	Outdoor	Male	Infancy	7	<10 Kg	1	fever & cough for 5 days	Inj. Ceftriaxone	Normal	12	4 to 6 days	Standard
182	Outdoor	Female	Early childhood	10	<10 Kg	1	fever for 6 days	Syp. Amoxicilin	Underdose	8	7 or more days	Standard
183	Outdoor	Female	Infancy	4	<10 Kg	1	cough for 5 days	Syp. Cephradine	Normal	8	7 or more days	Standard
184	Outdoor	Male	Early childhood	14	10-19 kg	1	fever for 5 days, cough, Nasopharyngitis	Syp. Cefixime	Overdose	12	7 or more days	Standard
185	Outdoor	Male	Toddler	10	<10 Kg	1	Allergy, allergic conjunctivities	Susp. Azithromycin	Overdose	24	7 or more days	Less frequent
186	Outdoor	Female	Infancy	8	<10 Kg	1	Allergy, Nasopharyngitis, cough	Drop. Erythromycin	Underdose	8	7 or more days	More frequent
187	Outdoor	Male	Toddler	10	<10 Kg	1	Nasopharyngitis	Susp. Amoxicilin	Underdose	8	7 or more days	Standard
188	Outdoor	Female	Infancy	8	<10 Kg	1	Fever, Nasopharyngitis	Susp. Cefixime	Overdose	12	7 or more days	Standard
189	Outdoor	Female	Early childhood	9	<10 Kg	1	Fever, diarrhea	Susp. Azithromycin	Normal	8	7 or more days	Standard
190	Outdoor	Male	Infancy	5	<10 Kg	1	cough and fever for 2 days	Syp. Amoxicilin	Underdose	8	7 or more days	More frequent
191	Outdoor	Female	Middle childhood	18	10-19 kg	1	intermittent common Nasopharyngitis	Syp. Clarithromycin	Underdose	12	7 or more days	Standard
192	Outdoor	Female	Infancy	9	<10 Kg	1	cough 15 days, fever	Syp. Azithromycin	Overdose	24	7 or more days	Less frequent
193	Outdoor	Male	Infancy	8	<10 Kg	1	fever	Syp. Azithromycin	Underdose	24	7 or more days	Less frequent
194	Outdoor	Male	Early childhood	15	10-19 kg	1	Impetigo	Susp. Phenoxymethyl penicilin	Overdose	12	7 or more days	Standard
195	Outdoor	Female	Infancy	9	<10 Kg	1	Anorexia, vomiting, cough	Susp. Cefuroxime	Underdose	12	7 or more days	Less frequent
196	Outdoor	Female	Early childhood	13	10-19 kg	1	Fever, Nasopharyngitis	Susp. Azithromycin	Overdose	24	4 to 6 days	Less frequent
197	Outdoor	Female	Toddler	10	10-19 kg	1	Cough	Susp. Cefuroxime	Underdose	12	7 or more days	Less frequent
198	Outdoor	Male	Early childhood	12	10-19 kg	1	Fever	Susp. Cefixime	Overdose	12	7 or more days	Standard
199	Outdoor	Male	Infancy	8	<10 Kg	1	fever for 1 days	Susp. Amoxicillin	Normal	8	7 or more days	Standard
200	Outdoor	Male	Adolescence	30	>19 kg	1	movable lump in the right breast with pain for 5 days	Cap. Flucloxacillin	Overdose	6	7 or more days	Standard
201	Outdoor	Male	Toddler	12	10-19 kg	1	fever for 3 days	Syp. Cefixime	Overdose	12	4 to 6 days	Standard
202	Emergency	Male	Infancy	4	<10 Kg	2	Pneumonia	Inj. Meropenem	Normal	8	3 or less days	Standard	Inj. Amikacin	Normal	24	4 to 6 days	Standard
203	Emergency	Female	Toddler	8	<10 Kg	2	breathlessness, Sore throat	Inj. Ampicillin	Normal	12	3 or less days	Less frequent	Inj. Gentamicin	Normal	24	3 or less days	Less frequent
204	Emergency	Male	Infancy	5	<10 Kg	1	Greeenish stool, Mucoid stool, Cough free Nasopharyngitis	Susp. Ciprofloxacin	Normal	12	7 or more days	Standard
205	Emergency	Female	Early childhood	20	>19 kg	1	Ulcer in oral cavity	Tab. Azithromycin	Normal	24	7 or more days	Less frequent
206	Emergency	Female	Toddler	15	10-19 kg	1	Fever for 9 D	Susp. Cefuroxime	Underdose	12	7 or more days	Less frequent
207	Emergency	Female	Infancy	5	<10 Kg	1	vomiting for 3D	Drop. Erythromycin	Overdose	8	4 to 6 days	More frequent
208	Emergency	Male	Early childhood	16	10-19 kg	1	Vomiting, Abdomen pain, Low grade fever	Susp. Cefixime	Overdose	12	7 or more days	Standard
209	Emergency	Male	Term Neonatal	3	<10 Kg	1	Sore throat	Inj. Ampcillin	Normal	12	3 or less days	Standard
210	Emergency	Male	Early childhood	15	10-19 kg	1	Fever for 6 D	Susp. Amoxicillin	Normal	8	7 or more days	Standard
211	Emergency	Female	Infancy	3	<10 Kg	1	Nasopharyngitis, Nasal congestion	Drop. Cefaclor	Normal	6	7 or more days	More frequent
212	Emergency	Male	Infancy	5	<10 Kg	1	Coughing, Nasal obstruction	Susp. Cefuroxime	Underdose	12	7 or more days	Less frequent
213	Emergency	Female	Infancy	3	<10 Kg	1	Cough , Nasal blockage	Susp. Cephradine	Normal	8	7 or more days	Standard
214	Emergency	Male	Term Neonatal	3	<10 Kg	2	Difficulty in breathing	Inj. Ampicillin	Overdose	12	4 to 6 days	Standard	Inj. Gentamicin	Normal	24	3 or less days	Standard
215	Emergency	Female	Infancy	5	<10 Kg	1	Bronchiolitis	Susp. Azithromycin	Underdose	24	4 to 6 days	Less frequent
216	Emergency	Male	Infancy	4	<10 Kg	1	Abdominal fullness	Sol. Levofloxacin	Normal	6	7 or more days	More frequent
217	Emergency	Male	Middle childhood	20	>19 kg	1	Pneumonia	Inj. Ceftriaxone	Overdose	24	7 or more days	Standard
218	Emergency	Male	Term Neonatal	3	<10 Kg	2	Sore throat	Inj. Ampicillin	Normal	12	3 or less days	Standard	Inj. Gentamicin	Underdose	24	3 or less days	Standard
219	Emergency	Female	Infancy	8	<10 Kg	2	Meningitis, Peritonitis	Inj. Meropenem	Normal	8	7 or more days	Standard	Inj. Metronidazole	Normal	24	7 or more days	Standard
220	Emergency	Female	Term Neonatal	3	<10 Kg	1	Cystic fibrosis, Meningitis	Inj. Ceftazidime	Normal	12	3 or less days	Less frequent
221	Emergency	Female	Term Neonatal	3	<10 Kg	1	Pneumonia	Inj. Ceftazidime	Normal	8	4 to 6 days	Standard
222	Emergency	Female	Term Neonatal	3	<10 Kg	2	Sore throat	Inj. Gentamicin	Underdose	24	3 or less days	Standard	Inj. Ampicillin	Overdose	12	3 or less days	Standard
223	Emergency	Male	Term Neonatal	4	<10 Kg	1	Sore throat after birth	Inj. Ceftazidime	Normal	12	3 or less days	Less frequent
224	Emergency	Male	Term Neonatal	3	<10 Kg	1	Fever	Inj. Ceftriaxone	Normal	12	3 or less days	Standard
225	Emergency	Male	Infancy	3	<10 Kg	1	Bluish colorization of lip & feets after feed	Inj. Ceftriaxone	Overdose	24	3 or less days	Standard
226	Emergency	Male	Infancy	8	<10 Kg	1	Childhood asthma	Inj. Ceftriaxone	Normal	24	4 to 6 days	Standard
227	Emergency	Male	Term Neonatal	3	<10 Kg	1	Sore throat	Inj. Ceftazidime	Normal	12	3 or less days	Less frequent
228	Emergency	Female	Term Neonatal	3	<10 Kg	1	Sore throat	Inj. Ceftazidime	Normal	12	3 or less days	Less frequent
229	Emergency	Male	Term Neonatal	3	<10 Kg	2	Meconium aspiration, Sore throat	Inj. Meropenem	Normal	8	3 or less days	Standard	Inj. Metronidazole	Underdose	24	3 or less days	Standard
230	Emergency	Male	Term Neonatal	2	<10 Kg	2	Low birth wieght, Preterm born	Inj. Ceftazidime	Normal	12	3 or less days	Less frequent	Inj. Amikacin	Underdose	12	3 or less days	More frequent
231	Emergency	Female	Term Neonatal	3	<10 Kg	1	Sore throat	Inj. Ceftazidime	Normal	12	3 or less days	Standard
232	Emergency	Female	Infancy	4	<10 Kg	1	Fever, Breathlessness	Inj. Ceftriaxone	Normal	12	3 or less days	Standard
233	Emergency	Female	Term Neonatal	3	<10 Kg	2	Premature delievery of baby	Inj. Ceftazidime	Normal	12	3 or less days	Standard	Inj. Amikacin	Underdose	12	3 or less days	More frequent
234	Emergency	Male	Term Neonatal	2	<10 Kg	1	Sore throat, breathlessness	Inj. Ceftazidime	Normal	12	3 or less days	Standard
235	Emergency	Female	Term Neonatal	1	<10 Kg	2	Meconium aspiration	Inj. Meropenem	Normal	24	4 to 6 days	Standard	Inj. Amikacin	Underdose	12	4 to 6 days	Standard
236	Emergency	Male	Term Neonatal	4	<10 Kg	1	Sore throat	Inj. Ceftazidime	Normal	8	3 or less days	Standard
237	Emergency	Male	Term Neonatal	2	<10 Kg	2	Sore throat	Inj. Ceftazidime	Normal	12	3 or less days	Standard	Inj. Amikacin	Underdose	12	3 or less days	Standard
238	Emergency	Male	Term Neonatal	3	<10 Kg	2	Sore throat	Inj. Ceftazidime	Normal	12	3 or less days	Standard	Inj. Amikacin	Underdose	12	3 or less days	Standard
239	Emergency	Female	Term Neonatal	3	<10 Kg	1	Sore throat	Inj. Ceftazidime	Normal	12	3 or less days	Standard
240	Emergency	Male	Term Neonatal	3	<10 Kg	2	Pneumonia	Inj. Meropenem	Overdose	8	3 or less days	Standard	Inj. Amikacin	Underdose	12	3 or less days	Standard
241	Emergency	Male	Infancy	5	<10 Kg	1	Encephalitis	Inj. Ceftriaxone	Overdose	24	4 to 6 days	Standard
242	Emergency	Female	Infancy	4	<10 Kg	1	Pneumonia	Inj. Meropenem	Overdose	24	7 or more days	Standard
243	Emergency	Male	Term Neonatal	4	<10 Kg	2	Pneumonia	Inj. Ceftazidime	Underdose	12	7 or more days	Standard	Inj. Amikacin	Underdose	12	3 or less days	Standard
244	Emergency	Female	Middle childhood	25	>19 kg	2	Pain on Rt ilise fossa for one day & vometing	Inj. Ceftriaxone	Normal	12	7 or more days	Standard	inj. Metronidazol	Underdose	24	7 or more days	Standard
245	Emergency	Male	Early childhood	12	10-19 kg	2	Pneumonia	Inj. Ceftriaxone	Overdose	12	4 to 6 days	Standard	Syr. Flucloxacillin	Normal	24	4 to 6 days	Standard
246	Emergency	Male	Middle childhood	15	10-19 kg	2	Pneumonia	Inj. Ceftriaxone	Overdose	12	7 or more days	Standard	Inj. Metronidazole	Underdose	24	7 or more days	Standard
247	Emergency	Female	Term Neonatal	4	<10 Kg	2	Sore throat	Inj. Ceftazidime	Overdose	12	4 to 6 days	Standard	Inj. Amikacin	Underdose	12	4 to 6 days	Standard
248	Emergency	Male	Infancy	4	<10 Kg	1	Pneumonia neonatal sepsis	Inj. Meropenem	Normal	8	3 or less days	Standard
249	Emergency	Male	Middle childhood	22	>19 kg	1	OM of 4th MT of left toe	Syr. Cefixime	Underdose	12	4 to 6 days	Standard
250	Emergency	Female	Middle childhood	22	>19 kg	2	Injury to Lt hand	Cap. Cefixime	Underdose	12	4 to 6 days	Standard	Flucloxacillin	Normal	6	4 to 6 days	Standard
251	Emergency	Female	Term Neonatal	2	<10 Kg	2	Low birth wieght	Inj. Ceftazidime	Underdose	12	4 to 6 days	Standard	Inj. Amikacin	Underdose	12	4 to 6 days	Standard
252	Emergency	Male	Term Neonatal	3	<10 Kg	1	Pre term LBW delyed crying	Inj. Ceftazidime	Normal	12	4 to 6 days	Standard
253	Emergency	Male	Term Neonatal	3	<10 Kg	2	Pneumonia	Inj. Ceftazidime	Overdose	12	7 or more days	Standard	Inj. Amikacin	Underdose	12	7 or more days	Standard
254	Emergency	Female	Term Neonatal	3	<10 Kg	2	Pneumonia	Inj. Ceftazidime	Overdose	12	7 or more days	Standard	Inj. Amikacin	Underdose	12	7 or more days	Standard
255	Emergency	Female	Middle childhood	22	>19 kg	2	Pneumonia	Inj. Ceftriaxone	Normal	24	7 or more days	Standard	Inj. Gentamicin	Overdose	12	3 or less days	Standard
256	Emergency	Male	Early childhood	10	<10 Kg	2	Pneumonia	Inj. Ceftriaxone	Overdose	12	4 to 6 days	Standard	Inj. Metronidazol	Underdose	24	3 or less days	Standard
257	Emergency	Male	Middle childhood	12	10-19 kg	2	Pneumonia	Inj. Ceftriaxone	Overdose	12	4 to 6 days	Standard	Syr. Flucloxacillin	Overdose	24	4 to 6 days	Standard
258	Emergency	Female	Middle childhood	15	10-19 kg	2	Pneumonia	Inj. Ceftriaxone	Overdose	12	7 or more days	Standard	Inj. Metronidazol	Underdose	24	7 or more days	Standard
259	Emergency	Female	Early childhood	10	<10 Kg	1	Acute watery diarrhoea	Syr. Cefixime	Overdose	12	3 or less days	Standard
260	Emergency	Female	Early childhood	10	<10 Kg	1	Dehydration	Syr. Cefixime	Overdose	12	3 or less days	Standard
261	Emergency	Male	Toddler	11	10-19 kg	1	Bronchopneumonia	Syr. Cefixime	Underdose	12	3 or less days	Standard
262	Emergency	Male	Toddler	10	<10 Kg	2	Bronchopneumonia	Syr. Cefixime	Underdose	12	4 to 6 days	Standard	Syr. Flucloxacillin	Overdose	6	4 to 6 days	Standard
263	Emergency	Female	Toddler	9	<10 Kg	1	Tarpen oil ingestion	Inj. Amoxicillin	Underdose	8	3 or less days	Standard
264	Emergency	Male	Term Neonatal	3	<10 Kg	1	Pneumonia	Susp. Cephradine	Normal	12	4 to 6 days	Standard
265	Emergency	Male	Term Neonatal	3	<10 Kg	2	Pneumonia	Inj. Ampcillin	Overdose	12	4 to 6 days	Standard	Inj. Gentamicin	Overdose	24	4 to 6 days	Standard
266	Emergency	Male	Term Neonatal	2	<10 Kg	2	Low birth wieght & pneumonia	Inj. Ampcillin	Overdose	12	4 to 6 days	Standard	Inj. Gentamicin	Overdose	24	4 to 6 days	Standard
267	Emergency	Male	Term Neonatal	2	<10 Kg	2	Meconium ingestion	Inj. Ampcillin	Overdose	12	4 to 6 days	Standard	Inj. Gentamicin	Overdose	24	4 to 6 days	Standard
268	Emergency	Male	Term Neonatal	3	<10 Kg	2	Sore throat &meconium ingetion	Inj. Ampcillin	Overdose	12	4 to 6 days	Standard	Inj. Gentamicin	Overdose	24	4 to 6 days	Standard
269	Emergency	Male	Term Neonatal	3	<10 Kg	2	Pneumonia	Inj. Meropenem	Normal	8	4 to 6 days	Standard	Inj. Amikacin	Underdose	12	4 to 6 days	More frequent
270	Emergency	Male	Term Neonatal	3	<10 Kg	2	Sore throat	Inj. Ampcillin	Overdose	12	4 to 6 days	Standard	Inj. Gentamicin	Overdose	24	4 to 6 days	Standard
271	Emergency	Male	Term Neonatal	3	<10 Kg	2	Birth injury	Inj. Ceftazidime	Normal	12	7 or more days	Standard	Inj. Amikacin	Underdose	12	7 or more days	More frequent
272	Emergency	Male	Adolescence	35	>19 kg	1	Typhoid fever	Inj. Ceftriaxone	Normal	12	7 or more days	Standard
273	Emergency	Female	Term Neonatal	3	<10 Kg	2	Pneumonia	Inj. Amikacin	Underdose	12	4 to 6 days	More frequent	Inj. Ceftazidime	Normal	12	4 to 6 days	Standard
274	Emergency	Female	Term Neonatal	2	<10 Kg	2	Low birth wieght	Inj. Ceftazidime	Normal	12	4 to 6 days	Standard	Inj. Amikacin	Underdose	24	4 to 6 days	Standard
275	Emergency	Female	Term Neonatal	3	<10 Kg	1	Sore throat	Inj. Meropenem	Underdose	8	4 to 6 days	Standard					Standard
276	Emergency	Female	Middle childhood	20	>19 kg	1	Puffines of face Accute glomerulo Scantlymicturation	Tab. Penicillin	Normal	6	7 or more days	Standard
277	Emergency	Male	Term Neonatal	1	<10 Kg	2	Meconium aspiration	Inj. Meropenem	Normal	24	4 to 6 days	Standard	Inj. Amikacin	Underdose	24	4 to 6 days	Standard
278	Emergency	Male	Adolescence	35	>19 kg	1	Typhoid fever	inj. Ceftriaxone	Normal	12	7 or more days	Standard
279	Emergency	Male	Term Neonatal	4	<10 Kg	2	Sore throat	Inj. Ceftazidime	Underdose	12	4 to 6 days	Standard	Inj. Amikacin	Underdose	12	4 to 6 days	More frequent
280	Emergency	Male	Term Neonatal	2	<10 Kg	2	Sore throat	Inj. Ceftazidime	Normal	12	4 to 6 days	Standard	Inj. Amikacin	Underdose	24	4 to 6 days	Standard
281	Emergency	Male	Term Neonatal	3	<10 Kg	2	Pneumonia	Inj. Ceftazidime	Normal	12	7 or more days	Standard	Inj. Amikacin	Underdose	12	7 or more days	More frequent
282	Emergency	Female	Middle childhood	20	>19 kg	1	Puffines of face Accute glomerulo Scantlymicturation	Tab. Penicillin	Normal	6	7 or more days	Standard
283	Emergency	Female	Term Neonatal	2	<10 Kg	2	Meconium ingestion	Inj. Ampcillin	Underdose	12	4 to 6 days	Standard	Inj. Gentamicin	Overdose	24	4 to 6 days	Standard
284	Emergency	Female	Early childhood	10	<10 Kg	2	Pneumonia	Inj. Ceftriaxone	Overdose	12	4 to 6 days	Standard	Inj. Metronidazol	Underdose	24	3 or less days	Standard
285	Emergency	Female	Middle childhood	15	10-19 kg	1	Puffines of face Accute glomerulo Scantlymicturation	Tab. Penicillin	Normal	6	7 or more days	Standard
286	Emergency	Male	Middle childhood	17	10-19 kg	1	Puffines of face Accute glomerulo Scantlymicturation	Tab. Penicillin	Normal	6	7 or more days	Standard
287	Emergency	Male	Early childhood	10	<10 Kg	1	Meningitis	Inj. Ceftriaxon	Normal	24	7 or more days	Standard
288	Emergency	Male	Term Neonatal	3	<10 Kg	1	Neonatal seticemia	Inj. Ampcillin	Overdose	12	7 or more days	Standard
289	Emergency	Male	Toddler	8	<10 Kg	1	Diarrhoea	Syr.Azithromycin	Overdose	24	3 or less days	Standard
290	Emergency	Female	Early childhood	15	10-19 kg	1	Diarrhoea	Syr. Azithromycin	Overdose	24	3 or less days	Standard
291	Emergency	Male	Early childhood	9	<10 Kg	1	Meningitis	Inj. Ceftriaxon	Overdose	24	7 or more days	Standard
292	Emergency	Female	Term Neonatal	3	<10 Kg	2	Neonatal seticemia	Inj. Ceftazidime	Normal	12	7 or more days	Standard	Inj. Ampicillin	Overdose	12	7 or more days	Standard
293	Emergency	Female	Infancy	3	<10 Kg	2	Neonatal seticemia	Inj. Ceftazidime	Normal	12	7 or more days	Standard	Inj. Ampicillin	Overdose	12	7 or more days	Standard
294	Emergency	Male	Term Neonatal	3	<10 Kg	2	Neonatal seticemia	Inj. Ceftazidime	Normal	12	7 or more days	Standard	Inj. Ampicillin	Overdose	12	7 or more days	Standard
295	Emergency	Male	Infancy	4	<10 Kg	2	Neonatal seticemia	Inj. Ceftazidime	Overdose	12	7 or more days	Standard	Inj. Ampicillin	Overdose	12	7 or more days	Standard
296	Emergency	Male	Toddler	7	<10 Kg	1	Meningitis	Inj. Ceftriaxon	Overdose	24	7 or more days	Standard
297	Emergency	Male	Early childhood	10	<10 Kg	1	Diarrhoea	Syr. Azithromycin	Overdose	24	3 or less days	Standard
298	Emergency	Female	Toddler	5	<10 Kg	1	Diarrhoea	Syr. Azithromycin	Overdose	24	3 or less days	Standard
299	Emergency	Female	Toddler	8	<10 Kg	1	Diarrhoea	Syr. Azithromycin	Overdose	24	3 or less days	Standard
300	Emergency	Female	Early childhood	10	<10 Kg	1	Diarrhoea	Syr. Azithromycin	Overdose	24	3 or less days	Standard
301	Indoor	Male	Middle childhood	12	10-19 kg	2	Injury to Lt hand	Cap.Cefiximee	Overdose	12	4 to 6 days	Standard	Cap.Flucloxacillin	Overdose	6	4 to 6 days	Standard
302	Indoor	Female	Term Neonatal	2	<10 Kg	2	Low birth wieght	Inj. Ceftazidime	Underdose	12	4 to 6 days	Less frequent	Inj.Amikacin	Underdose	12	4 to 6 days	More frequent
303	Indoor	Female	Term Neonatal	3	<10 Kg	1	Pre term LBW delyed crying	Inj. Ceftazidime	Underdose	12	4 to 6 days	Less frequent
304	Indoor	Female	Term Neonatal	3	<10 Kg	2	Pneumonia	Inj. Ceftazidime	Overdose	12	7 or more days	Less frequent	Inj.Amikacin	Underdose	12	7 or more days	More frequent
305	Indoor	Female	Term Neonatal	3	<10 Kg	2	Pneumonia	Inj. Ceftazidime	Normal	12	7 or more days	Less frequent	Inj.Amikacin	Underdose	12	7 or more days	More frequent
306	Indoor	Female	Middle childhood	22	>19 kg	2	Pneumonia	Inj.Ceftriaxone	Underdose	24	7 or more days	Standard	Inj.Gentamicin	Normal	12	3 or less days	Standard
307	Indoor	Female	Early childhood	10	<10 Kg	2	Pneumonia	Inj.Ceftriaxone	Normal	12	4 to 6 days	Standard	Inj.Metronidazol	Normal	24	3 or less days	Standard
308	Indoor	Male	Middle childhood	12	10-19 kg	2	Pneumonia	Inj.Ceftriaxone	Overdose	12	4 to 6 days	Standard	Inj.Flucloxacillin	Overdose	24	4 to 6 days	Standard
309	Indoor	Male	Middle childhood	15	10-19 kg	2	Pneumonia	Inj.Ceftriaxone	Normal	12	7 or more days	Standard	Inj.Metronidazol	Normal	24	7 or more days	Standard
310	Indoor	Female	Early childhood	10	<10 Kg	1	Acute watery diarrhoea	Syp.Cefixime	Overdose	12	3 or less days	Standard
311	Indoor	Female	Early childhood	10	<10 Kg	1	Dehydration	Syp.Cefixime	Overdose	12	3 or less days	Standard
312	Indoor	Male	Toddler	11	10-19 kg	1	Bronchopneumonia	Syp.Cefixime	Normal	12	3 or less days	Standard
313	Indoor	Male	Toddler	10	<10 Kg	2	Bronchopneumonia	Syp.Cefixime	Overdose	12	4 to 6 days	Standard	Syp.Flucloxacillin	Overdose	6	4 to 6 days	Standard
314	Indoor	Male	Toddler	9	<10 Kg	1	Tarpen oil ingestion	Inj.Amoxicillin	Overdose	8	3 or less days	More frequent
315	Indoor	Male	Term Neonatal	3	<10 Kg	1	Pneumonia	Syp.Cephradine	Normal	12	4 to 6 days	Standard
316	Indoor	Male	Term Neonatal	3	<10 Kg	2	Pneumonia	Inj.Ampcillin	Normal	12	4 to 6 days	Standard	Inj.Gentamicin	Normal	24	4 to 6 days	Standard
317	Indoor	Female	Term Neonatal	2	<10 Kg	2	Low birth wieght & pneumonia	Inj.Ampicillin	Normal	12	4 to 6 days	Standard	Inj.Gentamicin	Normal	24	4 to 6 days	Standard
318	Indoor	Male	Term Neonatal	2	<10 Kg	2	Meconium ingestion	InjAmpcillin	Normal	12	4 to 6 days	Standard	Inj.Gentamicin	Normal	24	4 to 6 days	Standard
319	Indoor	Male	Term Neonatal	3	<10 Kg	2	Sore throat &meconium ingetion	Inj.Ampcillin	Normal	12	4 to 6 days	Standard	Inj.Gentamicin	Overdose	24	4 to 6 days	Standard
320	Indoor	Female	Term Neonatal	3	<10 Kg	2	Pneumonia	Inj. Meropenem	Overdose	8	4 to 6 days	Standard	Inj.Amikacin	Underdose	12	4 to 6 days	More frequent
321	Indoor	Male	Term Neonatal	3	<10 Kg	2	Sore throat	Inj.Ampcillin	Normal	12	4 to 6 days	Standard	Inj.Gentamicin	Overdose	24	4 to 6 days	Standard
322	Indoor	Female	Term Neonatal	3	<10 Kg	2	Birth Injury	Inj. Ceftazidime	Normal	12	7 or more days	Less frequent	Inj.Amikacin	Underdose	12	7 or more days	More frequent
323	Indoor	Male	Adolescence	35	>19 kg	1	Typhoid fever	Inj.Ceftriaxone	Normal	12	7 or more days	Standard
324	Indoor	Female	Term Neonatal	3	<10 Kg	2	Pneumonia	Inj.Amikacin	Underdose	12	4 to 6 days	More frequent	Inj.ceftazidime	Normal	12	4 to 6 days	Less frequent
325	Indoor	Male	Term Neonatal	2	<10 Kg	2	Low birth wieght	Inj. Ceftazidime	Normal	12	4 to 6 days	Less frequent	Inj.Amikacin	Underdose	24	4 to 6 days	Standard
326	Indoor	Male	Term Neonatal	3	<10 Kg	1	Sore throat	Inj. Meropenam	Normal	8	4 to 6 days	Standard
327	Indoor	Male	Middle childhood	20	>19 kg	1	Puffines of face, accute glomerulonephritis​	Tab. Penicillin	Normal	6	7 or more days	Standard
328	Indoor	Male	Term Neonatal	1	<10 Kg	2	Meconium aspiration	Inj. Meropenem	Normal	24	4 to 6 days	Less frequent	Inj.Amikacin	Underdose	24	4 to 6 days	Standard
329	Indoor	Male	Adolescence	35	>19 kg	1	Typhoid fever	Inj.Ceftriaxone	Normal	12	7 or more days	Standard
330	Indoor	Male	Term Neonatal	4	<10 Kg	2	Sore throat	Inj. Ceftazidime	Normal	12	4 to 6 days	Less frequent	Inj.Amikacin	Underdose	12	4 to 6 days	Standard
331	Indoor	Male	Term Neonatal	2	<10 Kg	2	Sore throat	Inj. Ceftazidime	Underdose	12	4 to 6 days	Standard	Inj.Amikacin	Underdose	24	4 to 6 days	Standard
332	Indoor	Male	Term Neonatal	3	<10 Kg	2	Pneumonia	Inj. Ceftazidime	Underdose	12	7 or more days	Standard	Inj.Amikacin	Overdose	12	7 or more days	More frequent
333	Indoor	Male	Middle childhood	20	>19 kg	1	Puffines of face, accute glomerulonephritis​	Tab. Penicillin	Normal	6	7 or more days	Standard
334	Indoor	Female	Term Neonatal	2	<10 Kg	2	Meconium ingestion	Inj.Ampcillin	Normal	12	4 to 6 days	Standard	Inj.Gentamicin	Normal	24	4 to 6 days	Standard
335	Indoor	Male	Early childhood	10	<10 Kg	2	Pneumonia	Inj.Ceftriaxone	Overdose	12	4 to 6 days	Standard	Inj.Metronidazol	Normal	24	3 or less days	Standard
336	Outdoor	Male	Early childhood	14	10-19 kg	1	Fever, cough	Susp. Cefixime	Overdose	12	7 or more days	Standard
337	Outdoor	Male	Toddler	10	<10 Kg	1	Fungal infection, sneezing	Drop. Erythromycin	Normal	6	4 to 6 days	Standard
338	Outdoor	Male	Infancy	6	<10 Kg	1	Pneumonia, Nasopharyngitis, flatulence	Drop. Erythromycin	Overdose	8	7 or more days	More frequent
339	Outdoor	Male	Adolescence	32	>19 kg	1	Nasopharyngitis & cough, anemia, sneezing, vomiting	Susp. Azithromycin	Underdose	24	4 to 6 days	Less frequent
340	Outdoor	Female	Toddler	10	<10 Kg	1	Nasopharyngitis & cough, sneezing, fever	Susp. Cefixime	Overdose	12	7 or more days	Standard
341	Outdoor	Male	Middle childhood	20	>19 kg	1	Fever, weakness	Susp. Cefuroxime	Underdose	12	7 or more days	Less frequent
342	Outdoor	Female	Infancy	8	<10 Kg	1	Cough & Cool, mucoid stool	Susp. Ciprofloxacin	Overdose	12	7 or more days	Standard
343	Outdoor	Male	Toddler	8	<10 Kg	1	Fever, mucoid stool, cough,vomiting	Susp. Azithromycin	Normal	24	4 to 6 days	Standard
344	Outdoor	Female	Early childhood	12	10-19 kg	1	Fever, oral sore, skin lesion	Syp. Flucoxacillin	Normal	6	7 or more days	Standard
345	Outdoor	Female	Middle childhood	25	>19 kg	1	Ulcer in oral cavity	Tab. Azithromycin	Overdose	24	7 or more days	Less frequent
346	Outdoor	Male	Infancy	10	10-19 kg	1	Fever, Nasopharyngitis	Susp. Azithromycin	Underdose	24	4 to 6 days	Standard
347	Outdoor	Female	Infancy	7	<10 Kg	1	Cough, nasal blockage	Susp. Cefixime	Overdose	12	7 or more days	Standard
348	Outdoor	Female	Infancy	9	<10 Kg	1	Vomiting for 3 days	Drop. Erythromycin	Overdose	8	7 or more days	More frequent
349	Outdoor	Male	Early childhood	11	10-19 kg	1	Vomiting, Nasopharyngitis, cough, fever, dehydration	Susp. Cefixime	Overdose	12	7 or more days	Standard
350	Outdoor	Male	Toddler	9	<10 Kg	1	Nasopharyngitis, weakness	Susp. Cefaclor	Underdose	24	7 or more days	Less frequent
351	Outdoor	Male	Infancy	8	<10 Kg	1	Fever, Nasopharyngitis	Susp. Cefixime	Overdose	12	7 or more days	Standard
352	Outdoor	Female	Toddler	10	<10 Kg	1	Allergy, allergic conjunctivities	Susp. Azithromycin	Overdose	24	7 or more days	Less frequent
353	Outdoor	Female	Infancy	8	<10 Kg	1	Allergy, Nasopharyngitis, cough	Drop. Erythromycin	Overdose	8	7 or more days	More frequent
354	Outdoor	Female	Toddler	10	<10 Kg	1	Nasopharyngitis	Susp. Amoxicilin	Underdose	8	7 or more days	Standard
355	Outdoor	Female	Infancy	8	<10 Kg	1	Fever, Nasopharyngitis	Susp. Cefixime)	Overdose	12	7 or more days	Standard
356	Outdoor	Female	Early childhood	9	<10 Kg	1	Fever, diarrhea	Susp. Erythromycin	Overdose	8	7 or more days	More frequent
357	Outdoor	Male	Early childhood	11	10-19 kg	1	Fever, weakness	Susp. Cefuroxime	Underdose	12	4 to 6 days	Standard
358	Outdoor	Female	Toddler	11	10-19 kg	1	Fever, Nasopharyngitis	Susp. Cefixime	Overdose	12	7 or more days	Standard
359	Outdoor	Female	Early childhood	18	10-19 kg	1	Lack of appetite, Nasopharyngitis, cough	Susp. Clarithromycin	Underdose	12	7 or more days	Standard
360	Outdoor	Female	Toddler	11	10-19 kg	1	Pneumonia	Inj. Meropenem	Underdose	24	3 or less days	Less frequent
361	Outdoor	Female	Early childhood	15	10-19 kg	1	Impetigo	Susp. Phenoxymethyl penicilin	Overdose	12	7 or more days	Standard
362	Outdoor	Male	Infancy	9	<10 Kg	1	Anorexia, vomiting, cough	Susp. Cefuroxime	Underdose	12	7 or more days	Less frequent
363	Outdoor	Male	Early childhood	13	10-19 kg	1	Fever, Nasopharyngitis	Susp. Azithromycin	Overdose	24	4 to 6 days	Less frequent
364	Outdoor	Male	Toddler	10	10-19 kg	1	Cough	Susp. Cefuroxime	Underdose	12	7 or more days	Less frequent
365	Outdoor	Male	Early childhood	12	10-19 kg	1	Fever	Susp. Cefixime	Overdose	12	7 or more days	Standard
366	Outdoor	Male	Infancy	7	<10 Kg	1	Cough, nasal blockage	Susp. Azithromycin	Overdose	24	7 or more days	Less frequent
367	Outdoor	Male	Early childhood	10	10-19 kg	1	Nasopharyngitis & cough, fever	Susp. Cefixime	Overdose	24	7 or more days	Less frequent
368	Outdoor	Male	Early childhood	14	10-19 kg	1	Cough & Nasopharyngitis	Susp. Clarithromycin	Underdose	12	7 or more days	Standard
369	Outdoor	Male	Infancy	9	<10 Kg	1	Cough & Nasopharyngitis, fever	Susp. Cefaclor	Overdose	8	7 or more days	Standard
370	Outdoor	Male	Infancy	7	<10 Kg	1	fever 4 days	Susp. Ciprofloxacin	Overdose	12	7 or more days	Standard
371	Emergency	Male	Toddler	11	10-19 kg	1	Bronchopneumonia	Syr. Cefixime	Underdose	12	3 or less days	Standard
372	Emergency	Male	Toddler	10	<10 Kg	2	Bronchopneumonia	Syr. Cefixime	Underdose	12	4 to 6 days	Standard	Syr. Flucloxacillin	Overdose	6	4 to 6 days	Standard
373	Emergency	Female	Toddler	9	<10 Kg	1	Tarpen oil ingestion	Inj. Amoxicillin	Underdose	8	3 or less days	Standard
374	Emergency	Male	Term Neonatal	3	<10 Kg	1	Pneumonia	Susp. Cephradine	Normal	12	4 to 6 days	Standard
375	Emergency	Male	Term Neonatal	3	<10 Kg	2	Pneumonia	Inj. Ampcillin	Overdose	12	4 to 6 days	Standard	Inj. Gentamicin	Overdose	24	4 to 6 days	Standard
376	Emergency	Male	Term Neonatal	2	<10 Kg	2	Low birth wieght & pneumonia	Inj. Ampcillin	Overdose	12	4 to 6 days	Standard	Inj. Gentamicin	Overdose	24	4 to 6 days	Standard
377	Emergency	Male	Term Neonatal	2	<10 Kg	2	Meconium ingestion	Inj. Ampcillin	Overdose	12	4 to 6 days	Standard	Inj. Gentamicin	Overdose	24	4 to 6 days	Standard
378	Emergency	Male	Term Neonatal	3	<10 Kg	2	Sore throat &meconium ingetion	Inj. Ampcillin	Overdose	12	4 to 6 days	Standard	Inj. Gentamicin	Overdose	24	4 to 6 days	Standard
379	Emergency	Male	Term Neonatal	3	<10 Kg	2	Pneumonia	Inj. Meropenam	Normal	8	4 to 6 days	Standard	Inj. Amikacin	Underdose	12	4 to 6 days	More frequent
380	Emergency	Male	Term Neonatal	3	<10 Kg	2	Sore throat	Inj. Ampcillin	Overdose	12	4 to 6 days	Standard	Inj. Gentamicin	Overdose	24	4 to 6 days	Standard
381	Emergency	Male	Term Neonatal	3	<10 Kg	2	Birth injury	Inj. Ceftazidime	Normal	12	7 or more days	Standard	Inj. Amikacin	Underdose	12	7 or more days	More frequent
382	Emergency	Male	Adolescence	35	>19 kg	1	Typhoid fever	Inj. Ceftriaxone	Normal	12	7 or more days	Standard
383	Emergency	Female	Term Neonatal	3	<10 Kg	2	Pneumonia	Inj. Amikacin	Underdose	12	4 to 6 days	More frequent	Inj. Ceftazidime	Normal	12	4 to 6 days	Standard
384	Emergency	Female	Term Neonatal	2	<10 Kg	2	Low birth wieght	Inj. Ceftazidime	Normal	12	4 to 6 days	Standard	Inj. Amikacin	Underdose	24	4 to 6 days	Standard
385	Emergency	Female	Term Neonatal	3	<10 Kg	1	Sore throat	Inj. Meropenem	Underdose	8	4 to 6 days	Standard					Standard
386	Emergency	Female	Middle childhood	20	>19 kg	1	Puffines of face Accute glomerulo Scantlymicturation	Tab. Penicillin	Normal	6	7 or more days	Standard
387	Emergency	Male	Term Neonatal	1	<10 Kg	2	Meconium aspiration	Inj. Meropenem	Normal	24	4 to 6 days	Standard	Inj. Amikacin	Underdose	24	4 to 6 days	Standard
388	Emergency	Male	Adolescence	35	>19 kg	1	Typhoid fever	Inj. Ceftriaxone	Normal	12	7 or more days	Standard
389	Emergency	Male	Term Neonatal	4	<10 Kg	2	Sore throat	Inj. Ceftazidime	Underdose	12	4 to 6 days	Standard	Inj. Amikacin	Underdose	12	4 to 6 days	More frequent
390	Emergency	Male	Term Neonatal	2	<10 Kg	2	Sore throat	Inj. Ceftazidime	Normal	12	4 to 6 days	Standard	Inj. Amikacin	Underdose	24	4 to 6 days	Standard
391	Emergency	Male	Term Neonatal	3	<10 Kg	2	Pneumonia	Inj. Ceftazidime	Normal	12	7 or more days	Standard	Inj. Amikacin	Underdose	12	7 or more days	More frequent
392	Emergency	Female	Middle childhood	20	>19 kg	1	Puffines of face Accute glomerulo Scantlymicturation	Tab. Penicillin	Normal	6	7 or more days	Standard
393	Emergency	Female	Term Neonatal	2	<10 Kg	2	Meconium ingestion	Inj. Ampcillin	Underdose	12	4 to 6 days	Standard	Inj. Gentamicin	Overdose	24	4 to 6 days	Standard
394	Emergency	Female	Early childhood	10	<10 Kg	2	Pneumonia	Inj. Ceftriaxone	Overdose	12	4 to 6 days	Standard	Inj. Metronidazol	Underdose	24	3 or less days	Standard
395	Emergency	Female	Middle childhood	15	10-19 kg	1	Puffines of face Accute glomerulo Scantlymicturation	Tab. Penicillin	Normal	6	7 or more days	Standard
396	Emergency	Male	Middle childhood	17	10-19 kg	1	Puffines of face Accute glomerulo Scantlymicturation	Tab. Penicillin	Normal	6	7 or more days	Standard
397	Emergency	Male	Early childhood	10	<10 Kg	1	Meningitis	Inj. Ceftriaxon	Normal	24	7 or more days	Standard
398	Emergency	Male	Term Neonatal	3	<10 Kg	1	Neonatal seticemia	Inj. Ampicillin	Overdose	12	7 or more days	Standard
399	Emergency	Male	Toddler	8	<10 Kg	1	Diarrhoea	Syr. Azithromycin	Overdose	24	3 or less days	Standard
400	Emergency	Female	Early childhood	15	10-19 kg	1	Diarrhoea	Syr. Azithromycin	Overdose	24	3 or less days	Standard
401	Emergency	Male	Early childhood	9	<10 Kg	1	Meningitis	inj. Ceftriaxon	Overdose	24	7 or more days	Standard
402	Emergency	Female	Term Neonatal	3	<10 Kg	2	Neonatal seticemia	Inj. Ceftazidime	Normal	12	7 or more days	Standard	Inj. Ampicillin	Overdose	12	7 or more days	Standard
403	Emergency	Female	Infancy	3	<10 Kg	2	Neonatal seticemia	Inj. Ceftazidime	Normal	12	7 or more days	Standard	Inj. Ampicillin	Overdose	12	7 or more days	Standard
404	Emergency	Male	Term Neonatal	3	<10 Kg	2	Neonatal seticemia	Inj. Ceftazidime	Normal	12	7 or more days	Standard	inj. Ampicillin	Overdose	12	7 or more days	Standard
405	Emergency	Male	Infancy	4	<10 Kg	2	Neonatal seticemia	Inj. Ceftazidime	Overdose	12	7 or more days	Standard	Inj. Ampicillin	Overdose	12	7 or more days	Standard
